# Supplementary material for: PERK‐Mediated Cholesterol Excretion from IDH Mutant Glioma Determines Anti‐Tumoral Polarization of Microglia
Source: Adv Sci (Weinh). 2023 May 11;10(20):2205949. doi: 10.1002/advs.202205949 (PMC10369258; doi:10.1002/advs.202205949)
Supplement: Supplementary file 2 — Supporting Information [file ADVS-10-2205949-s001.xlsx]

## Sheet: Table S1（Primers）
Gene	Forward primer	Reverse primer	Purpose	Species
Gapdh	CATCACTGCCACCCAGAAGACTG	ATGCCAGTGAGCTTCCCGTTCAG	qPCR	mouse
Actb	CATTGCTGACAGGATGCAGAAGG	TGCTGGAAGGTGGACAGTGAGG	qPCR	mouse
Cd86	ACGTATTGGAAGGAGATTACAGCT	TCTGTCAGCGTTACTATCCCGC	qPCR	mouse
Il14	ATCATCGGCATTTTGAACGAGGTC	ACCTTGGAAGCCCTACAGACGA	qPCR	mouse
Nos2	GAGACAGGGAAGTCTGAAGCAC	CCAGCAGTAGTTGCTCCTCTTC	qPCR	mouse
Cx3cr1	GAGCATCACTGACATCTACCTCC	AGAAGGCAGTCGTGAGCTTGCA	qPCR	mouse
Mrc1	GTTCACCTGGAGTGATGGTTCTC	AGGACATGCCAGGGTCACCTTT	qPCR	mouse
GAPDH	GTCTCCTCTGACTTCAACAGCG	ACCACCCTGTTGCTGTAGCCAA	qPCR	human
ATCB	CACCATTGGCAATGAGCGGTTC	AGGTCTTTGCGGATGTCCACGT	qPCR	human
CD86	CTGCTCATCTATACACGGTTACC	GGAAACGTCGTACAGTTCTGTG	qPCR	human
CD163	TTTGTCAACTTGAGTCCCTTCAC	TCCCGCTACACTTGTTTTCAC	qPCR	human
COX2	CGGTGAAACTCTGGCTAGACAG	GCAAACCGTAGATGCTCAGGGA	qPCR	human
CD206	CTACAAGGGATCGGGTTTATGGA	TTGGCATTGCCTAGTAGCGTA	qPCR	human
TGFβ	TACCTGAACCCGTGTTGCTCTC	GTTGCTGAGGTATCGCCAGGAA	qPCR	human
IFNγ	GAGTGTGGAGACCATCAAGGAAG	TGCTTTGCGTTGGACATTCAAGTC	qPCR	human
TNFα	CTCTTCTGCCTGCTGCACTTTG	ATGGGCTACAGGCTTGTCACTC	qPCR	human
IL4	CCGTAACAGACATCTTTGCTGCC	GAGTGTCCTTCTCATGGTGGCT	qPCR	human
IL6	ACTCACCTCTTCAGAACGAATTG	CCATCTTTGGAAGGTTCAGGTTG	qPCR	human
IL10	TCTCCGAGATGCCTTCAGCAGA	TCAGACAAGGCTTGGCAACCCA	qPCR	human
IL12	TGCCCATTGAGGTCATGGTG	CTTGGGTGGGTCAGGTTTGA	qPCR	human
HMGCR	GACGTGAACCTATGCTGGTCAG	GGTATCTGTTTCAGCCACTAAGG	qPCR	human
DHCR24	CAGGAGAACCACTTCGTGGAAG	CCACATGCTTAAAGAACCACGGC	qPCR	human
HMGCS1	AAGTCACACAAGATGCTACACCG	TCAGCGAAGACATCTGGTGCCA	qPCR	human
LDLR	GAATCTACTGGTCTGACCTGTCC	GGTCCAGTAGATGTTGCTGTGG	qPCR	human
ABCA1	CAGGCTACTACCTGACCTTGGT	CTGCTCTGAGAAACACTGTCCTC	qPCR	human
APOE	GGGTCGCTTTTGGGATTACCTG	CAACTCCTTCATGGTCTCGTCC	qPCR	human
NR1H3	CCTTCAGAACCCACAGAGATCC	ACGCTGCATAGCTCGTTCC	qPCR	human
NR1H2	AGAAGATTCGGAAACAACAGCA	GCTGGATCATTAGTTCTTGAGCC	qPCR	human
RNU6B	CTCGCTTCGGCAGCACA	AACGCTTCACGAATTTGCGT	qPCR	human
miR-19a	TAA​TCA​CTG​TGC​AAA​TCT​ATG​CAA	TAT​GGT​TTT​GAC​GAC​TGT​GTG​AT	qPCR	human

## Sheet: Table S2 (Antibodies)
Antibody	Source	Identifer
GAPDH	Cell Signaling Technology	D16H11
β-Actin	Cell Signaling Technology	4970S
IDH1(R132H)	Dianova	DIA H09
PERK	Cell Signaling Technology	D11A8
p-PERK	Cell Signaling Technology	16F8
ATF4	Cell Signaling Technology	D4B8
LDLR	Abcam	ab30532
ABCA1	Abcam	ab18180
INOS	Abcam	ab3523
CD86	Abcam	ab220188
CD163	Abcam	ab182422
CD206	Santacruze	SC376108
CD11b	Abcam	ab13357
Nestin	Biosciences	611659
LXRβ	Abcam	ab28479
CAV1	Cell Signaling Technology	D46G3
APOE	Abcam	ab183597
CD8a	PTM-biolab	PTM-6399
CD11c	Cell Signaling Technology	45581
HLA-DR	Abcam	ab20181
Flotillin-1	Cell Signaling Technology	18634
Perilipin-2	Abclonal	A20843

## Sheet: Table S3 (Vector sequence)
Vector name	Purpose	Backbones of Vector	Sequence
LDLR-shRNA1	knockdown	PTSB-SH-mCherry-2A-NEO	CCGG-GATGAAGTTGGCTGCGTTAAT-CTCGAG-ATTAACGCAGCCAACTTCATC-TTTTTT
LDLR-shRNA2	knockdown	PTSB-SH-mCherry-2A-NEO	CCGG-CCAGCGAAGATGCGAAGATAT-CTCGAG-ATATCTTCGCATCTTCGCTGG-TTTTTT
LDLR-shRNA3	knockdown	PTSB-SH-mCherry-2A-NEO	CCGG-GAGTCACTGGTCACCCTTAAT-CTCGAG-ATTAAGGGTGACCAGTGACTC-TTTTTT
LDLR-shRNA4	knockdown	PTSB-SH-mCherry-2A-NEO	CCGG-GACATCCACCGTCAGGCTAAA-CTCGAG-TTTAGCCTGACGGTGGATGTC-TTTTTT
LDLR 3`UTR wt	Luciferase	pGL3 Luciferase Reporter Vector	GTAAACACAATAATAAAACGTGA
LDLR 3`UTR mt	Luciferase	pGL3 Luciferase Reporter Vector	GTAAACACAATAATAAGGAATGA
IDH1R132H	Stable expressing cell line	Ubi-MCS-eGFP-IRES-puromycin	NM_001282386.1
IDH1R132H	Transgenic mouse glioma model	Ubi-MCS-mCherry-IRES-puromycin	NM_001282386.1
LDLR-OE	Overexpression	pTSB04-RFP-NEO	NM_000527.5

## Sheet: Table S4 (Clinical information)
Organization type	Operation time	Survival state	Follow-up time	Tumor surgical organ	Sex	Age	IDH mutation	Pathological classification	Tumor Grade
Cancer	2019.3.5	Live	2022.6.14	Brain	Female	32	Yes	GBM	IV
Cancer	2019.6.20	Dead	-	Brain	Male	50	Yes	GBM	IV
Cancer	2019.7.2	Live	2022.6.14	Brain	Female	36	Yes	GBM	IV
Cancer	2019.8.5	Dead	-	Brain	Male	40	Yes	GBM	IV
Cancer	2019.8.23	Live	2022.6.14	Brain	Female	32	Yes	GBM	IV
Cancer	2020.8.24	Live	2022.6.14	Brain	Male	29	Yes	GBM	IV
Cancer	2020.10.23	Live	2022.6.14	Brain	Female	57	Yes	GBM	IV
Cancer	2020.12.1	Live	2022.6.14	Brain	Male	46	Yes	GBM	IV
Cancer	2020.12.24	Live	2022.6.14	Brain	Male	56	Yes	GBM	IV
Cancer	2019.2.26	-	-	Brain	Male	36	Yes	GBM	IV
Cancer	2019.5.14	Dead	2019.11.21	Brain	Female	63	No	GBM	IV
Cancer	2019.7.25	Dead	2019.10.1	Brain	Female	63	No	GBM	IV
Cancer	2019.9.25	Dead	2019.11.1	Brain	Female	20	No	GBM	IV
Cancer	2019.10.24	Dead	2020.6.1	Brain	Male	45	No	GBM	IV
Cancer	2019.11.28	Live	2022.6.14	Brain	Male	61	No	GBM	IV
Cancer	2020.1.2	Dead	2021.2.1	Brain	Male	71	No	GBM	IV
Cancer	2020.4.24	Dead	2021.7.14	Brain	Male	36	No	GBM	IV
Cancer	2020.6.2	Dead	2021.3.1	Brain	Male	63	No	GBM	IV
Cancer	2020.8.28	-	-	Brain	Male	58	No	GBM	IV
Cancer	2021.6.4	Dead	2022.6.1	Brain	Female	68	No	GBM	IV
Cancer	2016.01.06	-	-	Brain	Male	70	No	GBM	Ⅳ
Cancer	2016.01.08	-	-	Brain	Male	47	No	glioma	II
Cancer	2016.01.14	-	-	Brain	Male	63	No	GBM	Ⅳ
Cancer	2012.11.26	Live	2016.02.25	Brain	Female	51	Yes	oligodendroglioma	III
Cancer	2016.02.29	-	2016.12	Brain	Female	73	No	oligoastrocytomas	Ⅲ-Ⅳ
Cancer	2016.03.03	Live	2017.01.24	Brain	Male	44	No	astrocytoma	II
Cancer	2016.03.04	-	-	Brain	Male	47	No	GBM	Ⅳ
Cancer	2016.03.09	-	-	Brain	Female	57	No	oligoastrocytomas	II
Cancer	2016.03.25	-	-	Brain	Male	68	Yes	glioma	Ⅲ
Cancer	2016.04.08	Dead	2016.09.19	Brain	Female	68	No	astrocytoma	II
Cancer	2016.04.12	Live	2016.07.13	Brain	Male	46	No	oligoastrocytomas	II
Cancer	2016.04.15	-	-	Brain	Male	70	No	astrocytoma	II
Cancer	2016.04.26	-	2019.2	Brain	Female	54	No	astrocytoma	Ⅲ
Cancer	2016.05.04	-	2016.12	Brain	Female	64	No	GBM	Ⅳ
Cancer	2016.05.18	-	-	Brain	Male	59	No	GBM	Ⅳ
Cancer	2016.05.20	-	-	Brain	Female	43	No	astrocytoma	II
Cancer	2016.05.20	Live	2016.05.14	Brain	Female	49	No	astrocytoma	Ⅲ
Cancer	2016.05.26	-	2017	Brain	Male	64	No	GBM	Ⅳ
Cancer	2016.05.26	-	-	Brain	Female	41	No	glioma	Ⅳ
Cancer	2016.06.07	Live	2017.08.15	Brain	Male	59	No	oligodendroglioma	Ⅲ
Cancer	2016.06.14	Live	2016.09.21	Brain	Female	33	No	glioma	II- Ⅲ
Cancer	2016.06.22	-	-	Brain	Female	53	No	GBM	Ⅳ
Cancer	2016.07.11	Live	2018.03.23	Brain	Female	24	No	oligodendroglioma	Ⅲ
Cancer	2016.01.16	Live	2016.09.29	Brain	Male	53	No	GBM	Ⅳ
Cancer	2016.08.11	-	-	Brain	Male	51	No	GBM	Ⅳ
Cancer	2016.10.06	-	2016.12	Brain	Female	62	No	astrocytoma	Ⅲ
Cancer	2016.10.10	Dead	2016.11.21	Brain	Male	63	No	astrocytoma	II
Cancer	2016.10.18	-	-	Brain	Male	25	No	astrocytoma	II
Cancer	2016.11.03	-	-	Brain	Male	38	No	GBM	Ⅳ
Cancer	2016.11.25	-	-	Brain	Male	69	No	GBM	Ⅳ
Cancer	2016.12.02	-	-	Brain	Female	59	No	glioma	-
Cancer	2016.12.02	Live	2017.10.16	Brain	Female	19	No	oligodendroglioma	II
Cancer	2017.02.04	Live	2017.08.17	Brain	Male	60	No	astrocytoma	Ⅲ
Cancer	2017.02.08	-	2017.6	Brain	Male	31	No	astrocytoma	Ⅲ
Cancer	2017.02.21	Live	2017.12.25	Brain	Male	49	No	oligoastrocytomas	II
Cancer	2013.09.23	Live	2016.12.19	Brain	Male	44	No	GBM	Ⅳ
Cancer	2017.06.27	Live	2017.09.14	Brain	Female	34	No	oligoastrocytomas	II
Cancer	2017.09.16	Live	2017.12.05	Brain	Male	52	No	astrocytoma	Ⅲ
Cancer	2017.10.23	-	-	Brain	Male	39	No	oligoastrocytomas	II- Ⅲ
Cancer	2017.10.31	-	-	Brain	Male	48	No	astrocytoma	II
Cancer	2017.11.23	Live	2018.04.17	Brain	Male	27	No	astrocytoma	II
Cancer	2017.12.05	-	-	Brain	Male	44	No	astrocytoma	II
Cancer	2017.12.21	-	-	Brain	Female	61	No	astrocytoma	II
Cancer	2018.01.20	Live	2018.06.30	Brain	Male	34	No	glioma	II
Cancer	2018.01.24	-	2019.08.26	Brain	Female	76	No	astrocytoma	II
Cancer	2018.01.31	Live	2018.05.22	Brain	Male	39	No	astrocytoma	II
Cancer	2018.02.06	-	2019.4	Brain	Male	60	No	GBM	Ⅳ
Cancer	2018.02.07	Live	2018.10.18	Brain	Female	50	No	GBM	Ⅳ
Cancer	2018.02.29	Live	2018.03.13	Brain	Female	39	No	GBM	Ⅳ
Cancer	2018.03.15	Live	2018.08.28	Brain	Female	46	No	astrocytoma	II
Cancer	2016.08.06	Live	2018.11.20	Brain	Female	48	No	oligodendroglioma	Ⅲ
Cancer	2018.03.31	-	2018.10.2	Brain	Female	64	No	gliosarcoma	Ⅳ
Cancer	2018.04.23	-	2019.5-6	Brain	Male	69	No	astrocytoma	Ⅲ
Cancer	2018.04.29	-	-	Brain	Male	64	No	astrocytoma	II
Cancer	2018.04.30	-	-	Brain	Female	68	No	astrocytoma	Ⅲ
Cancer	2018.05.17	-	2018.10.10	Brain	Male	74	No	GBM	Ⅳ
Cancer	2018.05.21	-	-	Brain	Male	67	No	PCNSL	Ⅲ
Cancer	2018.06.06	-	2019.4	Brain	Female	44	No	astrocytoma	Ⅲ
Cancer	2018.07.04	-	-	Brain	Male	48	No	GBM	Ⅲ
Cancer	2018.07.08	-	2018.11.15	Brain	Male	75	No	gliosarcoma	Ⅳ
Cancer	2018.09.30	-	-	Brain	Female	72	No	astrocytoma	Ⅲ
Cancer	2018.10.25	-	-	Brain	Female	33	No	oligodendroglioma	II
Cancer	2018.11.03	-	2019.3	Brain	Male	53	No	astrocytoma	Ⅲ
Cancer	2018.11.09	-	2019.1	Brain	Female	73	No	astrocytoma	Ⅲ
Cancer	2018.12.04	-	-	Brain	Female	50	No	oligodendroglioma	II
Cancer	2018.12.24	-	2019.5.19	Brain	Female	55	No	GBM	Ⅳ
Cancer	2018.12.29	-	-	Brain	Male	55	No	gliosarcoma	Ⅳ
Cancer	2018.02.27	-	-	Brain	Female	50	No	glioma	Ⅲ
Cancer	2018.03.01	-	2019.5	Brain	Female	65	No	gliosarcoma	Ⅳ
Cancer	2018.12.31	-	-	Brain	Male	42	No	oligodendroglioma	II
Cancer	2018.12.30	-	-	Brain	Male	37	No	oligodendroglioma	Ⅲ
Cancer	2019.02.25	-	-	Brain	Female	63	No	astrocytoma	Ⅲ
Cancer	2019.02.26	-	-	Brain	Female	62	No	astrocytoma	II
Cancer	2019.03.08	-	-	Brain	Female	54	No	oligodendroglioma	II
Cancer	2019.03.30	-	2019.8.8	Brain	Male	17	No	astrocytoma	II
Cancer	2019.04.03	-	-	Brain	Male	62	No	oligodendroglioma	Ⅲ
Cancer	2019.04.10	-	-	Brain	Male	57	No	GBM	Ⅳ
Cancer	2016.05.20	-	-	Brain	Female	43	No	astrocytoma	II
Cancer	2019.04.30	-	-	Brain	Female	17	No	oligodendroglioma	II
